# Supplementary material for: Amphiphilic PTB7-Based Rod-Coil Block Copolymer for Water-Processable Nanoparticles as an Active Layer for Sustainable Organic Photovoltaic: A Case Study
Source: Polymers (Basel). 2022 Apr 13;14(8):1588. doi: 10.3390/polym14081588 (PMC9029162; doi:10.3390/polym14081588)
Supplement: Supplementary file 1 [file polymers-14-01588-s001.zip]

Archive with 1 entries (1 files):
- polymers-1663511-supplementary.pdf
